# Supplementary material for: Novel Algicides against Bloom-Forming Cyanobacteria from Allelochemicals: Design, Synthesis, Bioassay, and 3D-QSAR Study
Source: Biology (Basel). 2021 Nov 6;10(11):1145. doi: 10.3390/biology10111145 (PMC8614697; doi:10.3390/biology10111145)
Supplement: Supplementary file 1 [file biology-10-01145-s001.zip]

Archive with 1 entries (1 files):
- biology-1420984-supplementary.pdf
